# Supplementary material for: Evaluation of the Determination of Dabigatran, Rivaroxaban, and Apixaban in Lupus Anticoagulant-Positive Patients
Source: Diagnostics (Basel). 2021 Nov 2;11(11):2027. doi: 10.3390/diagnostics11112027 (PMC8623477; doi:10.3390/diagnostics11112027)
Supplement: Supplementary file 1 [file diagnostics-11-02027-s001.zip]

Archive with 1 entries (1 files):
- diagnostics-1405396-supplementary.pdf
